# Supplementary material for: The flora phenotype ontology (FLOPO): tool for integrating morphological traits and phenotypes of vascular plants
Source: J Biomed Semantics. 2016 Nov 14;7:65. doi: 10.1186/s13326-016-0107-8 (PMC5109718; doi:10.1186/s13326-016-0107-8)
Supplement: Additional file 3 — Missing PATO classes. A list of missing classes in the PATO ontology identified by our study. (TXT 4 kb) [file 13326_2016_107_MOESM3_ESM.txt]

raceme,  umbel,  panicle,  cyme,  solitary,  legume,  follice,  drupe,
 dehiscence,  dehiscent,  indehiscent,  winged,  lifeform,
 therophytic,  geophytic,  helophytic,  hydrophytic,
 hemicryptophytic,  chamaephytic,  phanerophytic,  epiphytic,
 cryptophytic,  arborescent,  frutescent,  lianescent,  graminoid,
 forbacious,  woodiness,  succulence,  succulent, ecology,  aquatic,
 parasitic,  persistent,  cauliflorous,  ramiflorous,  rosulate,
 trifoliolate,  palmate,  triplinerve
